# Supplementary material for: Red Blood Cell Stiffness and Adhesion Are Species-Specific Properties Strongly Affected by Temperature and Medium Changes in Single Cell Force Spectroscopy
Source: Molecules. 2021 May 8;26(9):2771. doi: 10.3390/molecules26092771 (PMC8125892; doi:10.3390/molecules26092771)
Supplement: Supplementary file 1 [file molecules-26-02771-s001.zip]

Archive with 1 entries (1 files):
- molecules-1133851-supplementary.pptx
